# Supplementary material for: Development of a Human IgG1 Monoclonal Antibody Targeting Transferrin Receptor 1 for Antitumor Drug Delivery
Source: Antibodies (Basel). 2026 Apr 13;15(2):34. doi: 10.3390/antib15020034 (PMC13114112; doi:10.3390/antib15020034)
Supplement: Supplementary file 1 [file antibodies-15-00034-s001.zip]

Archive with 1 entries (1 files):
- antibodies-4211162-supplementary.pdf
